# Supplementary material for: Substrate-binding destabilizes the hydrophobic cluster to relieve the autoinhibition of bacterial ubiquitin ligase IpaH9.8
Source: Commun Biol. 2020 Dec 10;3:752. doi: 10.1038/s42003-020-01492-1 (PMC7728815; doi:10.1038/s42003-020-01492-1)
Supplement: Supplementary file 4 — Supplementary Data 1 [file 42003_2020_1492_MOESM4_ESM.xlsx]

## Sheet: Sheet1
Source Data for Figure 6a
	Differences in phi and psi angles between IpaH9.8LRR-Sub and IpaH9.8LRR-FL							Differences in phi and psi angles between IpaH9.8LRR-iso (PDBID:5B0T) and IpaH9.8LRR-FL						phi and psi angles of amino acid of IpaH9.8(LRR-FL)						phi and psi angles of amino acid of IpaH9.8(LRR-iso)						phi and psi angles of amino acid of IpaH9.8(LRR-Sub)
														Amino acid	No.	phi	psi			Amino acid	No.	phi	psi			Amino acid	No.	phi	psi
	No. of amino acid	Differences in angles						No. of amino acid	Differences in angles					THR	22	-104.1	156			THR	22	-84.3	176			THR	22	-107.2	171.4
		phi (o)	psi (o)						phi (o)	psi (o)				TYR	23	-38.9	-44.3			TYR	23	-63.1	-42.1			TYR	23	-64.7	-39.5
	157	3.8	-35.6					157	5.2	1.8				ALA	24	-69.7	-38.1			ALA	24	-70.8	-34.6			ALA	24	-65	-33.6
	158	-1.7	4.7					158	-5.6	13.9				ASP	25	-67.6	-40.9			ASP	25	-56.6	-51.3			ASP	25	-69.8	-39.6
	159	11.2	19.6					159	-6.4	9.7				TYR	26	-50.7	-56.3			TYR	26	-61	-59.9			TYR	26	-66.6	-40.3
	160	-25.6	-2.1					160	-3.4	6.5				PHE	27	-57.3	-50.7			PHE	27	-58.1	-39.8			PHE	27	-66.4	-37.7
	161	14.4	15.3					161	-15.2	-3.2				SER	28	-68	-35.7			SER	28	-49.6	-63.6			SER	28	-66.3	-51.7
	162	-5.9	12					162	4	-13.4				ALA	29	-63	-35.3			ALA	29	-62.1	-42.8			ALA	29	-67.7	-26.8
	163	-11.6	-28.5					163	12.1	10.7				TRP	30	-73.2	-35.9			TRP	30	-63.9	-43.6			TRP	30	-76.5	-42.2
	164	6.7	9.9					164	-18.7	-8.7				ASP	31	-62.6	-50.2			ASP	31	-62	-39.2			ASP	31	-62.9	-35
	165	-6.7	-202					165	9	1				LYS	32	-60.2	-37.6			LYS	32	-68.3	-48.9			LYS	32	-65.2	-49.8
	166	-141.1	30.2					166	-1.8	-6.4				TRP	33	-64.4	-31.9			TRP	33	-47.5	-47			TRP	33	-63.9	-21.4
	167	-35.6	344.6					167	3.8	6.6				GLU	34	-71.9	-35.3			GLU	34	-57.4	-32.2			GLU	34	-73.7	-45.7
	168	1.1	-30					168	-11.4	3.4				LYS	35	-72.7	-15.5			LYS	35	-61.8	-31.5			LYS	35	-71	-17.6
	169	2.2	-1.1					169	1.1	0.6				GLN	36	-92.4	22.7			GLN	36	-94.7	25.2			GLN	36	-82.8	52.2
	170	-9.7	-1.8					170	-8.3	15.4				ALA	37	-69	132.3			ALA	37	-67.7	142.1			ALA	37	-89.4	113.6
	171	12.9	51.9					171	-18.3	36.2				LEU	38	-80	147.8			LEU	38	-79.5	166.7			LEU	38	-63.5	155.2
	172	-90.1	-61.7					172	-22	15.6				PRO	39	-60.1	139.4			PRO	39	-62.7	140.1			PRO	39	-59.4	127.9
	173	9.6	-72.4					173	10	24.3				GLY	40	101.5	8			GLY	40	93.5	-17.7			GLY	40	80.2	-16
	174	24.3	-2.2					174	-15.7	3.1				GLU	41	-139.2	150.9			GLU	41	-85	117.3			GLU	41	-67.7	108.5
														GLU	42	-100.7	66.8			GLU	42	-84.7	53			GLU	42	-77.9	62.4
														ARG	43	-69.1	-29.8			ARG	43	-66.1	-35.3			ARG	43	-77.6	-13.3
														ASP	44	-53.6	-48.6			ASP	44	-45.9	-54.4			ASP	44	-76.5	-43.2
														GLU	45	-66.7	-38.8			GLU	45	-61.5	-40.1			GLU	45	-68	-35.2
														ALA	46	-60.7	-39.4			ALA	46	-61.7	-42.5			ALA	46	-64.1	-35.5
														VAL	47	-64.3	-43.1			VAL	47	-69.9	-40.2			VAL	47	-67.3	-45.3
														SER	48	-59.9	-37.3			SER	48	-51.3	-48.2			SER	48	-63.4	-28.1
														ARG	49	-71.8	-30.9			ARG	49	-66.7	-36.4			ARG	49	-72.7	-46.1
														LEU	50	-73.6	-43.8			LEU	50	-64.8	-47.9			LEU	50	-62.9	-34.2
														LYS	51	-64.2	-51.9			LYS	51	-62.3	-45.9			LYS	51	-61.4	-52.5
														GLU	52	-49.5	-44			GLU	52	-54.2	-42.9			GLU	52	-57.4	-34.6
														CYS	53	-60.8	-46.9			CYS	53	-64.6	-40.7			CYS	53	-69.9	-56.4
														LEU	54	-68.4	-40			LEU	54	-71.7	-54			LEU	54	-62.4	-32.2
														ILE	55	-55.7	-37.3			ILE	55	-42.8	-47.2			ILE	55	-65.3	-63.7
														ASN	56	-109.5	-175			ASN	56	-89.7	-0.5			ASN	56	-68.7	-3.1
														ASN	57	-88.7	45.4			ASN	57	49.8	44.7			ASN	57	58.7	33.4
														SER	58	-87.4	121.8			SER	58	-77.3	151			SER	58	-70.9	151.4
														ASP	59	-78.5	-12.3			ASP	59	-79.2	-21.7			ASP	59	-88.7	-1.8
														GLU	60	-125.7	142.1			GLU	60	-113.1	140.7			GLU	60	-118.5	145.8
														LEU	61	-140.6	125.4			LEU	61	-136	126.3			LEU	61	-142	117.4
														ARG	62	-126	115.5			ARG	62	-122.1	116.1			ARG	62	-123	110.3
														LEU	63	-124.9	37.6			LEU	63	-122.3	28.4			LEU	63	-124.8	39.7
														ASP	64	-85.6	146.8			ASP	64	-68.3	150.7			ASP	64	-81.5	146.1
														ARG	65	67	32.2			ARG	65	52.4	45.4			ARG	65	55.6	62.7
														LEU	66	-109.5	8.5			LEU	66	-110.6	18.5			LEU	66	-129.2	15.9
														ASN	67	53.9	31.9			ASN	67	51.1	35.2			ASN	67	59	26.2
														LEU	68	-61.9	136.8			LEU	68	-83.7	129.7			LEU	68	-79.1	129.7
														SER	69	-86.3	-17.1			SER	69	-88.7	-17.9			SER	69	-97.4	-35.2
														SER	70	-162.5	160.6			SER	70	-153.7	172.7			SER	70	-141.2	150.5
														LEU	71	-92.9	158.9			LEU	71	-111.4	160.5			LEU	71	-109.9	153.9
														PRO	72	-67.3	162.8			PRO	72	-77.6	153.8			PRO	72	-69.7	154.2
														ASP	73	-60.9	-39.5			ASP	73	-61.1	-39.9			ASP	73	-80.3	-6.8
														ASN	74	-114.1	107.3			ASN	74	-100.7	96.5			ASN	74	-113.8	106.2
														LEU	75	-93.6	153.4			LEU	75	-84.1	161.6			LEU	75	-107.2	143.6
														PRO	76	-54.9	121.7			PRO	76	-65.4	132.1			PRO	76	-56.6	113.4
														ALA	77	-72.8	-9.8			ALA	77	-77.7	-18			ALA	77	-71	-4.9
														GLN	78	-96.3	-6			GLN	78	-86.6	-6.8			GLN	78	-87.2	-11.2
														ILE	79	-75.6	146.6			ILE	79	-65.6	149			ILE	79	-76.5	163.4
														THR	80	-105.2	-17.1			THR	80	-114.7	-22.1			THR	80	-131	-12.7
														LEU	81	-133.2	122.3			LEU	81	-128.7	130.2			LEU	81	-129.4	129.3
														LEU	82	-120.7	125.9			LEU	82	-125.3	122.6			LEU	82	-130.2	128.9
														ASN	83	-120.2	114.4			ASN	83	-117.7	109.6			ASN	83	-129.7	111.8
														VAL	84	-128.2	28.8			VAL	84	-123.6	21.8			VAL	84	-132.3	15.8
														SER	85	-67.3	154			SER	85	-56.6	160.7			SER	85	-62.5	163.5
														TYR	86	62.9	50.8			TYR	86	53.6	61.8			TYR	86	63.3	52.8
														ASN	87	-127.1	-163.6			ASN	87	-136.1	-153.2			ASN	87	-142.3	-167.4
														GLN	88	-116.1	30.6			GLN	88	-134.1	39.5			GLN	88	-116.7	43.1
														LEU	89	-66.8	138.8			LEU	89	-71.7	141.8			LEU	89	-74.9	142.3
														THR	90	-101.7	-16.6			THR	90	-107.7	-26.4			THR	90	-106.8	-48.1
														ASN	91	-144.6	151			ASN	91	-144	150.5			ASN	91	-138.3	143.4
														LEU	92	-107	151.6			LEU	92	-104.3	142.1			LEU	92	-104	145.6
														PRO	93	-75.3	-175.6			PRO	93	-70.1	175.7			PRO	93	-70.5	-176.9
														GLU	94	-60.6	123.5			GLU	94	-54.4	143.3			GLU	94	-64.7	136.6
														LEU	95	-76.4	146.3			LEU	95	-102.5	148			LEU	95	-96.4	137.1
														PRO	96	-56.7	142.6			PRO	96	-48.2	129			PRO	96	-61.1	136.5
														VAL	97	-70.6	-28.8			VAL	97	-56.1	-22.1			VAL	97	-58.6	-23.4
														THR	98	-82.2	6			THR	98	-84	-7.6			THR	98	-81.2	15
														LEU	99	-64.6	128.1			LEU	99	-65.9	131.8			LEU	99	-87	129.9
														LYS	100	-105.5	-28.6			LYS	100	-108.1	-31.3			LYS	100	-97.7	-50.6
														LYS	101	-142.3	119.5			LYS	101	-131.6	122.8			LYS	101	-119.2	152.8
														LEU	102	-113.4	110.9			LEU	102	-119	119.3			LEU	102	-139.5	120.6
														TYR	103	-104.6	120.7			TYR	103	-113.7	117.4			TYR	103	-120.3	100.7
														SER	104	-146.1	41.3			SER	104	-144	38.2			SER	104	-137.8	44.9
														ALA	105	-74.5	152.1			ALA	105	-70.8	158.3			ALA	105	-80.3	157.4
														SER	106	62.9	57.5			SER	106	56.1	55			SER	106	57.7	63.7
														ASN	107	-126.5	-163.4			ASN	107	-130.2	-160.3			ASN	107	-136.3	-170.9
														LYS	108	-119.3	47.3			LYS	108	-124.7	41.7			LYS	108	-116.2	43.5
														LEU	109	-70.9	130.2			LEU	109	-69.7	136.2			LEU	109	-69.3	126.5
														SER	110	-93.4	-30.4			SER	110	-100	-8.2			SER	110	-91.4	-31.6
														GLU	111	-143.4	152.5			GLU	111	-162.3	165.1			GLU	111	-157.2	160.9
														LEU	112	-101.4	153.4			LEU	112	-107.6	151.8			LEU	112	-116.2	145.3
														PRO	113	-74.4	178.3			PRO	113	-74.1	177.5			PRO	113	-69.8	167.3
														VAL	114	-66.1	136.6			VAL	114	-60.1	139			VAL	114	-66	131.8
														LEU	115	-90.9	135.3			LEU	115	-87.2	141			LEU	115	-76.8	151.4
														PRO	116	-57.2	150.8			PRO	116	-49.9	134.1			PRO	116	-61.9	137.7
														PRO	117	-67.7	-22.9			PRO	117	-55.3	-25.7			PRO	117	-66.5	-12
														ALA	118	-93.5	11.6			ALA	118	-119.9	33.9			ALA	118	-102	13.7
														LEU	119	-67.3	130.6			LEU	119	-64.6	141.5			LEU	119	-76.8	146.6
														GLU	120	-102.7	-25.8			GLU	120	-113	-23.2			GLU	120	-113.1	-41.5
														SER	121	-145.9	137.3			SER	121	-136.5	132.5			SER	121	-124.3	153.3
														LEU	122	-134.6	114.4			LEU	122	-129	106.6			LEU	122	-137.7	114.9
														GLN	123	-116.9	104.1			GLN	123	-115.5	100.2			GLN	123	-120.2	99.1
														VAL	124	-128.4	27.2			VAL	124	-130	28.9			VAL	124	-132.6	15.5
														GLN	125	-63.4	149.7			GLN	125	-68	151.8			GLN	125	-61.4	158.9
														HIS	126	66.1	53.1			HIS	126	63.8	58.3			HIS	126	60.3	60.5
														ASN	127	-126	-163.4			ASN	127	-130.5	-156.3			ASN	127	-138.9	-168.7
														GLU	128	-119.6	45.7			GLU	128	-125.8	42.7			GLU	128	-124.7	43.6
														LEU	129	-77.5	136.4			LEU	129	-74.3	141.2			LEU	129	-74.6	152.9
														GLU	130	-100	-25.9			GLU	130	-109.9	-26.2			GLU	130	-129.1	-27.5
														ASN	131	-150.3	157			ASN	131	-143.5	158.4			ASN	131	-145.1	154.4
														LEU	132	-110.9	145.5			LEU	132	-114.3	147.7			LEU	132	-119.5	139.2
														PRO	133	-74.4	-173.5			PRO	133	-79.4	-180			PRO	133	-76.6	-173.1
														ALA	134	-69.8	130			ALA	134	-54.7	140.3			ALA	134	-59.3	146.7
														LEU	135	-81.6	128.4			LEU	135	-103.9	116.5			LEU	135	-110.7	120.8
														PRO	136	-63.6	171.4			PRO	136	-48.4	145.7			PRO	136	-67.9	151.1
														ASP	137	-81.2	-15.3			ASP	137	-62.4	-22.4			ASP	137	-65.9	-24.9
														SER	138	-86.5	-7.4			SER	138	-73.3	-12.8			SER	138	-67.5	-12.7
														LEU	139	-65.3	119.4			LEU	139	-57	123			LEU	139	-65.2	127.9
														LEU	140	-97.8	-30.2			LEU	140	-107.2	-32.9			LEU	140	-114.7	-26.2
														THR	141	-149.1	139.4			THR	141	-147.3	135.9			THR	141	-150.5	155
														MET	142	-138.1	135.3			MET	142	-148.3	134.7			MET	142	-166.1	170.9
														ASN	143	-126.5	108.7			ASN	143	-119.3	118.9			ASN	143	-151.2	117
														ILE	144	-119.4	23.3			ILE	144	-120.8	20.1			ILE	144	-122.1	21.3
														SER	145	-64.7	149.1			SER	145	-62.3	151			SER	145	-66.8	162.1
														TYR	146	67.3	45.9			TYR	146	62.7	59.1			TYR	146	63.2	52.5
														ASN	147	-121.6	-167.8			ASN	147	-136.3	-162.1			ASN	147	-138.8	-176.1
														GLU	148	-120.3	48.3			GLU	148	-122.4	38.2			GLU	148	-123.4	44.7
														ILE	149	-76.9	139.4			ILE	149	-79.7	141			ILE	149	-83.2	144.6
														VAL	150	-100.4	-33.8			VAL	150	-113.2	-23.1			VAL	150	-114.6	-48.7
														SER	151	-162.8	157.8			SER	151	-147.6	161.6			SER	151	-120.2	164.3
														LEU	152	-103.6	154.4			LEU	152	-113.2	138.6			LEU	152	-126.1	137.3
														PRO	153	-72.4	-179.5			PRO	153	-78.4	-176.4			PRO	153	-80.4	-169.8
														SER	154	-62.3	133.7			SER	154	-57.8	131.8			SER	154	-43.2	131.2
														LEU	155	-92.4	141.1			LEU	155	-84.8	134.8			LEU	155	-102.7	108.7
														PRO	156	-59.7	148.7			PRO	156	-58.4	138.2			PRO	156	-61.5	161.9
														GLN	157	-73.2	-27.8			GLN	157	-68	-26			GLN	157	-69.4	-63.4
														ALA	158	-63.9	-18.1			ALA	158	-69.5	-4.2			ALA	158	-65.6	-13.4
														LEU	159	-72.1	108.3			LEU	159	-78.5	118			LEU	159	-60.9	127.9
														LYS	160	-103.8	-20.2			LYS	160	-107.2	-13.7			LYS	160	-129.4	-22.3
														ASN	161	-129.2	111			ASN	161	-144.4	107.8			ASN	161	-114.8	126.3
														LEU	162	-127.5	127.5			LEU	162	-123.5	114.1			LEU	162	-133.4	139.5
														ARG	163	-120	118.2			ARG	163	-107.9	128.9			ARG	163	-131.6	89.7
														ALA	164	-127.3	35.7			ALA	164	-146	27			ALA	164	-120.6	45.6
														THR	165	-63.1	139.1			THR	165	-54.1	140.1			THR	165	-69.8	-62.9
														ARG	166	54.9	66.5			ARG	166	53.1	60.1			ARG	166	-86.2	96.7
														ASN	167	-122.8	-169.9			ASN	167	-119	-163.3			ASN	167	-158.4	174.7
														PHE	168	-111.3	35.8			PHE	168	-122.7	39.2			PHE	168	-110.2	5.8
														LEU	169	-68.8	141.9			LEU	169	-67.7	142.5			LEU	169	-66.6	140.8
														THR	170	-99.8	-21			THR	170	-108.1	-5.6			THR	170	-109.5	-22.8
														GLU	171	-136.2	124.1			GLU	171	-154.5	160.3			GLU	171	-123.3	176
														LEU	172	-58.5	136.4			LEU	172	-80.5	152			LEU	172	-148.6	74.7
														PRO	173	-80.6	146.2			PRO	173	-70.6	170.5			PRO	173	-71	73.8
														ALA	174	-82.1	114.5			ALA	174	-97.8	117.6			ALA	174	-57.8	112.3
														PHE	175	-90.1	155.9									PHE	175	-95.4	144.3
														SER	176	-104.9	133.9									SER	176	-96	167.1
														GLU	177	-68.6	115.2									GLU	177	-144.6	-160.7
														GLY	178	-64.3	162.8									GLY	178	-52.4	-74.9
														ASN	179	-58.2	-43.6									ASN	179	-147.9	54.5
														ASN	180	-110	151.6									ASN	180	-41.1	111
														PRO	181	-82.4	124.6			PRO	181	-69.3	73.8			PRO	181	-79.4	-154.4
														VAL	182	-134.5	152			VAL	182	-82.4	144			VAL	182	-30.9	138.7
														VAL	183	-67.5	126.2			VAL	183	-62.1	122.1			VAL	183	-123.3	174
														ARG	184	-130.6	142.6			ARG	184	-132.6	130.1			ARG	184	-123.5	177.7
														GLU	185	-134.8	131.2			GLU	185	-128	120.6			GLU	185	-66.2	136.6
														TYR	186	-129.4	112.8			TYR	186	-118.7	120			TYR	186	-115.8	152.9
														PHE	187	-97.3	107.9			PHE	187	-105	108			PHE	187	-126.5	128.2
														PHE	188	-119.9	23.1			PHE	188	-120.8	21.9			PHE	188	-137.9	38.3
														ASP	189	-68.9	161.2			ASP	189	-53.5	151.8			ASP	189	-71.2	165.3
														ARG	190	54.9	45.4			ARG	190	54	41			ARG	190	46.7	62.4
														ASN	191	-118.6	-171.8			ASN	191	-107.6	-159.5			ASN	191	-140.4	-175.5
														GLN	192	-107.7	32.7			GLN	192	-112.5	32.6			GLN	192	-119.8	44.1
														ILE	193	-68	131.5			ILE	193	-73.1	130.5			ILE	193	-70.7	-59.1
														SER	194	-112.5	-22.4			SER	194	-117.4	-0.3			SER	194	64.3	15.8
														HIS	195	-140.9	118			HIS	195	-138.4	123.8			HIS	195	-162.1	130.8
														ILE	196	-78.8	129			ILE	196	-87.9	114.7			ILE	196	-108.4	109.2
														PRO	197	-76.7	139			PRO	197	-84.1	158.9			PRO	197	-70.8	152.8
														GLU	198	-51.6	-23			GLU	198	-62.3	-23			GLU	198	-70.3	-9.4
														SER	199	-62.7	-24.8			SER	199	-61.4	-32.3			SER	199	-59.4	-30.9
														ILE	200	-63.6	-15.5			ILE	200	-59.3	-47.8			ILE	200	-63.5	-52.1
														LEU	201	-80.4	-14.5			LEU	201	-59.1	-15.4			LEU	201	-67.2	-8
														ASN	202	-59.6	-39.7			ASN	202	-93.6	-6.8			ASN	202	-82.3	-17.3
														LEU	203	-59.9	150.1			LEU	203	-74.2	163.2			LEU	203	-78.5	150.9
														ARG	204	-80.6	173.5			ARG	204	-115.6	175.2			ARG	204	-81.8	-167.3
														ASN	205	-70.2	-14.1			ASN	205	-46.4	-24.2			ASN	205	-89	25.6
														GLU	206	-72	1			GLU	206	-70.3	-31.3			GLU	206	-112.3	17.4
														CYS	207	-111.4	141.4			CYS	207	-82.2	133.7			CYS	207	-108.3	166.6
														SER	208	-131	122			SER	208	-113.7	132.4			SER	208	-145.8	116.6
														ILE	209	-116.3	130.6			ILE	209	-119.5	126			ILE	209	-129.3	125.2
														HIS	210	-115.3	109.3			HIS	210	-105.1	123.1			HIS	210	-115.1	114.6
														ILE	211	-127.1	29.8			ILE	211	-134.7	14.2			ILE	211	-122.7	31.7
														SER	212	-70.9	152.2			SER	212	-65.5	152.3			SER	212	-62.9	155.1
														ASP	213	58.4	53.6			ASP	213	67.6	44			ASP	213	60.6	42.8
														ASN	214	-128.3	144.3			ASN	214	-117.5	153.5			ASN	214	-127.2	129.5
														PRO	215	-73.1	72.5			PRO	215	-78	64.3			PRO	215	-78.2	81.9
														LEU	216	-85.8	144.7			LEU	216	-72.6	167.5			LEU	216	-66.4	168.3
														SER	217	-60.3	149.8			SER	217	-60.4	143.1			SER	217	-65.4	157.7
														SER	218	-66.7	-16.4			SER	218	-40.1	-30.1			SER	218	-63.5	-51.7
														HIS	219	-84.1	-43.3			HIS	219	-86.8	-19.4			HIS	219	-80.3	-24.4
														ALA	220	-67.5	-33.7			ALA	220	-57.9	-45.1			ALA	220	-75.7	-17.8
														LEU	221	-61.8	-49.4			LEU	221	-60.2	-63.5			LEU	221	-63.4	-53.7
														GLN	222	-66.5	-31.5			PRO	222	-59.6	-34.8			GLN	222	-80.3	-22.5
														ALA	223	-63.7	-49.7			ALA	223	-60.6	-47.8			ALA	223	-60.6	-41
														LEU	224	-52.6	-45.5			LEU	224	-72.7	-29.3			LEU	224	-74.1	-31.9
														GLN	225	-51.6	-65.3			GLN	225	-51.7	-52.7			GLN	225	-64.1	-52.7
														ARG	226	-61.2	-38.3			ARG	226	-76.5	-34.3			ARG	226	-69.3	-22.9
														LEU	227	-66.8	-62.4			LEU	227	-60.2	-55.1			LEU	227	-73.7	-43
														THR	228	-65.8	-10.5			THR	228	-77.9	-21.9			THR	228	-77.3	-27
														SER	229	-98.1	32.5			SER	229	-95.9	-1			SER	229	-79.1	67.3
														SER	230	-130.4	140			SER	230	-58.3	151.9			SER	230	-166.8	176.9
														PRO	231	-59.2	154.2			PRO	231	-63.1	-33.5			PRO	231	-69.6	60.2
														ASP	232	71.6	38.2			ASP	232	-101.4	12.5			ASP	232	-83.1	56.7
														TYR	233	-112.8	122.1			TYR	233	-66.5	123.3			TYR	233	-75	-2.4
														HIS	234	-122.3	16.4			HIS	234	-122.1	143.7			HIS	234	-117.5	21.2
														GLY	235	-83.5	-162.2			GLY	235	139.8	174.4			GLY	235	-124.7	162.3
														PRO	236	-79.3	156.1			PRO	236	-66.2	155.8			PRO	236	-81.5	160.1
														ARG	237	-80.3	109.9			ARG	237	-67.9	119.4			ARG	237	-79.3	122.6
														ILE	238	-110.4	118.5			ILE	238	-114.6	126.1			ILE	238	-110.9	133.4
														TYR	239	-96.1	121.2			TYR	239	-106.7	117.4			TYR	239	-124.8	123.3
